# Supplementary material for: Seasonal Dynamics of the Gut Microbiome and Functional Adaptations in Sika Deer (Cervus nippon kopschi)
Source: Animals (Basel). 2026 May 10;16(10):1470. doi: 10.3390/ani16101470 (PMC13203782; doi:10.3390/ani16101470)
Supplement: Supplementary file 1 [file animals-16-01470-s001.zip]

Archive with 1 entries (1 files):
- animals-4270724-supplementary.pdf
